# Supplementary material for: A Multifunctional PEEK Composite Scaffold with Immunomodulatory, Angiogenic, and Osteogenic Properties for Enhanced Bone Regeneration
Source: Polymers (Basel). 2025 Apr 28;17(9):1206. doi: 10.3390/polym17091206 (PMC12073393; doi:10.3390/polym17091206)
Supplement: Supplementary file 1 [file polymers-17-01206-s001.zip]

Archive with 1 entries (1 files):
- polymers-3508132-SI.pdf
